# Supplementary material for: Novel Pyrazino[1,2-a]indole-1,3(2H,4H)-dione Derivatives Targeting the Replication of Flaviviridae Viruses: Structural and Mechanistic Insights
Source: Viruses. 2024 Aug 1;16(8):1238. doi: 10.3390/v16081238 (PMC11360281; doi:10.3390/v16081238)
Supplement: Supplementary file 1 [file viruses-16-01238-s001.zip]

Archive with 1 entries (1 files):
- viruses-3043194-supplementary.pdf
